# Supplementary material for: Diagnosis and prognosis of myocardial infarction on a plasmonic chip
Source: Nat Commun. 2020 Apr 3;11:1654. doi: 10.1038/s41467-020-15487-3 (PMC7125217; doi:10.1038/s41467-020-15487-3)
Supplement: Supplementary file 3 — Source Data [file 41467_2020_15487_MOESM3_ESM.xlsx]

## Sheet: Figure 1b
Extinction spectra of pGold chip (red line), Glass (black line), and sGold chip (blue line)
pGold chip (red line)			Glass (black line)			sGold chip (blue line)
Wavelength (nm)	Extinction (a.u.)		Wavelength (nm)	Extinction (a.u.)		Wavelength (nm)	Extinction (a.u.)
361	0.47669		361	-0.00967		361	3.5821
362	0.47712		362	-0.00898		362	3.87021
363	0.47748		363	-0.00845		363	3.65732
364	0.47775		364	-0.00798		364	3.6091
365	0.47696		365	-0.00782		365	3.25743
366	0.47678		366	-0.0073		366	3.26552
367	0.47637		367	-0.00713		367	3.27804
368	0.47596		368	-0.007		368	3.33232
369	0.47515		369	-0.00684		369	3.30122
370	0.47451		370	-0.00683		370	3.24281
371	0.47382		371	-0.00687		371	3.28163
372	0.4727		372	-0.00695		372	3.27822
373	0.4714		373	-0.00723		373	3.27668
374	0.47009		374	-0.00752		374	3.28076
375	0.46867		375	-0.00797		375	3.31084
376	0.46689		376	-0.00845		376	3.2684
377	0.46528		377	-0.00893		377	3.23451
378	0.46366		378	-0.00943		378	3.30641
379	0.46189		379	-0.00976		379	3.31143
380	0.46037		380	-0.00989		380	3.28591
381	0.459		381	-0.00974		381	3.31366
382	0.45769		382	-0.00955		382	3.3202
383	0.45648		383	-0.00924		383	3.3278
384	0.45534		384	-0.00882		384	3.31842
385	0.45429		385	-0.00824		385	3.2881
386	0.4531		386	-0.00781		386	3.3233
387	0.45213		387	-0.00724		387	3.3067
388	0.45099		388	-0.00669		388	3.34646
389	0.44981		389	-0.00624		389	3.31682
390	0.44876		390	-0.00575		390	3.33311
391	0.44757		391	-0.00546		391	3.35485
392	0.44625		392	-0.00509		392	3.32158
393	0.44513		393	-0.00484		393	3.35039
394	0.4437		394	-0.00459		394	3.5078
395	0.44227		395	-0.00434		395	3.48848
396	0.44091		396	-0.00414		396	3.46712
397	0.43957		397	-0.00395		397	3.499
398	0.43803		398	-0.00395		398	3.45146
399	0.43654		399	-0.00377		399	3.44213
400	0.43505		400	-0.00364		400	3.40775
401	0.4336		401	-0.00362		401	3.43172
402	0.43211		402	-0.00354		402	3.3895
403	0.4306		403	-0.00358		403	3.43143
404	0.42917		404	-0.0035		404	3.42557
405	0.42766		405	-0.00345		405	3.3999
406	0.4263		406	-0.00352		406	3.38862
407	0.4247		407	-0.00354		407	3.38897
408	0.4235		408	-0.00357		408	3.39773
409	0.422		409	-0.0036		409	3.42534
410	0.42076		410	-0.0036		410	3.39466
411	0.41948		411	-0.00363		411	3.37208
412	0.4182		412	-0.00367		412	3.40412
413	0.41693		413	-0.00374		413	3.36901
414	0.41567		414	-0.00373		414	3.37728
415	0.41449		415	-0.00374		415	3.35027
416	0.41337		416	-0.00378		416	3.37914
417	0.4122		417	-0.00379		417	3.32225
418	0.41107		418	-0.00384		418	3.33037
419	0.41048		419	-0.00383		419	3.28337
420	0.40949		420	-0.0038		420	3.2691
421	0.40844		421	-0.00377		421	3.26155
422	0.4075		422	-0.00375		422	3.35659
423	0.40654		423	-0.00369		423	3.34378
424	0.40565		424	-0.00369		424	3.3417
425	0.40462		425	-0.00367		425	3.33844
426	0.40386		426	-0.00366		426	3.31221
427	0.40293		427	-0.00363		427	3.32481
428	0.40224		428	-0.00361		428	3.28587
429	0.40147		429	-0.00362		429	3.28213
430	0.4008		430	-0.00353		430	3.26307
431	0.39998		431	-0.00356		431	3.2746
432	0.39917		432	-0.00357		432	3.23005
433	0.39851		433	-0.00355		433	3.22376
434	0.3978		434	-0.00359		434	3.21873
435	0.3971		435	-0.00361		435	3.21664
436	0.39648		436	-0.00356		436	3.19628
437	0.39568		437	-0.00361		437	3.18736
438	0.39508		438	-0.00362		438	3.17399
439	0.39445		439	-0.0036		439	3.16213
440	0.39377		440	-0.00356		440	3.15108
441	0.39313		441	-0.00361		441	3.14581
442	0.39249		442	-0.0036		442	3.14337
443	0.39187		443	-0.00351		443	3.11674
444	0.39129		444	-0.00345		444	3.10966
445	0.39075		445	-0.00345		445	3.10238
446	0.39016		446	-0.00338		446	3.09037
447	0.38967		447	-0.00328		447	3.08002
448	0.38916		448	-0.00323		448	3.06037
449	0.38869		449	-0.00322		449	3.06245
450	0.38822		450	-0.00311		450	3.048
451	0.38778		451	-0.00305		451	3.03878
452	0.38731		452	-0.003		452	3.02445
453	0.38685		453	-0.00294		453	3.01489
454	0.38639		454	-0.00283		454	3.00337
455	0.38596		455	-0.00281		455	3.00035
456	0.38554		456	-0.0027		456	2.98313
457	0.38506		457	-0.00265		457	2.97221
458	0.38474		458	-0.00261		458	2.95856
459	0.3843		459	-0.00254		459	2.95173
460	0.38388		460	-0.00251		460	2.98241
461	0.38341		461	-0.00242		461	2.97147
462	0.38299		462	-0.00239		462	2.9489
463	0.38254		463	-0.00232		463	2.94404
464	0.3822		464	-0.00232		464	2.92963
465	0.38183		465	-0.00225		465	2.92858
466	0.38135		466	-0.00221		466	2.91382
467	0.38103		467	-0.00216		467	2.88999
468	0.38063		468	-0.00211		468	2.88277
469	0.3803		469	-0.0021		469	2.87489
470	0.37992		470	-0.00208		470	2.86056
471	0.37965		471	-0.00203		471	2.85267
472	0.3793		472	-0.00199		472	2.83958
473	0.3791		473	-0.00199		473	2.83091
474	0.37875		474	-0.002		474	2.82004
475	0.37848		475	-0.00197		475	2.80787
476	0.37825		476	-0.00195		476	2.79984
477	0.37807		477	-0.00192		477	2.78807
478	0.37791		478	-0.00191		478	2.77645
479	0.37791		479	-0.00188		479	2.76767
480	0.378		480	-0.00188		480	2.75663
481	0.37803		481	-0.00185		481	2.74622
482	0.37828		482	-0.00185		482	2.7408
483	0.37851		483	-0.00184		483	2.73299
484	0.37893		484	-0.00182		484	2.72488
485	0.37933		485	-0.00183		485	2.71606
486	0.37987		486	-0.0018		486	2.71114
487	0.38054		487	-0.00178		487	2.70368
488	0.38131		488	-0.00181		488	2.69998
489	0.38221		489	-0.00177		489	2.69652
490	0.38327		490	-0.00179		490	2.6916
491	0.38457		491	-0.00178		491	2.69106
492	0.38586		492	-0.00178		492	2.6857
493	0.38734		493	-0.00178		493	2.68223
494	0.38905		494	-0.00175		494	2.68059
495	0.39093		495	-0.00176		495	2.68039
496	0.39294		496	-0.00177		496	2.68102
497	0.39513		497	-0.00175		497	2.68107
498	0.3975		498	-0.00174		498	2.68282
499	0.40005		499	-0.00176		499	2.68293
500	0.40277		500	-0.00174		500	2.68543
501	0.40568		501	-0.00172		501	2.68764
502	0.40883		502	-0.00173		502	2.69203
503	0.41212		503	-0.00174		503	2.69566
504	0.41545		504	-0.00171		504	2.69978
505	0.41885		505	-0.00171		505	2.70735
506	0.42237		506	-0.00169		506	2.71427
507	0.426		507	-0.00169		507	2.71896
508	0.42976		508	-0.00168		508	2.72371
509	0.43353		509	-0.00169		509	2.75933
510	0.43744		510	-0.00168		510	2.77128
511	0.44139		511	-0.00169		511	2.77773
512	0.4453		512	-0.00169		512	2.78868
513	0.44937		513	-0.00171		513	2.79474
514	0.45352		514	-0.0017		514	2.80503
515	0.45765		515	-0.00171		515	2.81544
516	0.46188		516	-0.00168		516	2.82817
517	0.46616		517	-0.00168		517	2.83933
518	0.47043		518	-0.00165		518	2.84842
519	0.47471		519	-0.00168		519	2.86357
520	0.47889		520	-0.0017		520	2.87053
521	0.48317		521	-0.00169		521	2.88517
522	0.48734		522	-0.0017		522	2.89574
523	0.49152		523	-0.00172		523	2.90137
524	0.49575		524	-0.00172		524	2.91921
525	0.49981		525	-0.00172		525	2.92439
526	0.50392		526	-0.00173		526	2.94117
527	0.50791		527	-0.00178		527	2.95503
528	0.51179		528	-0.00179		528	2.96249
529	0.51573		529	-0.00178		529	2.98184
530	0.5196		530	-0.0018		530	2.99238
531	0.52331		531	-0.0018		531	3.00658
532	0.52705		532	-0.00181		532	3.01488
533	0.53089		533	-0.00181		533	3.02821
534	0.53454		534	-0.00181		534	3.04505
535	0.53816		535	-0.00182		535	3.055
536	0.54176		536	-0.0018		536	3.0753
537	0.5453		537	-0.0018		537	3.0787
538	0.54884		538	-0.00182		538	3.09466
539	0.55225		539	-0.00185		539	3.10296
540	0.55569		540	-0.00185		540	3.12395
541	0.55901		541	-0.00187		541	3.13171
542	0.56236		542	-0.00187		542	3.14101
543	0.56561		543	-0.00192		543	3.15759
544	0.56884		544	-0.0019		544	3.17048
545	0.57198		545	-0.00192		545	3.18783
546	0.57499		546	-0.00192		546	3.18989
547	0.57798		547	-0.00192		547	3.20502
548	0.5809		548	-0.00196		548	3.23448
549	0.58377		549	-0.00196		549	3.24693
550	0.58663		550	-0.00198		550	3.24864
551	0.58938		551	-0.002		551	3.25919
552	0.59219		552	-0.00201		552	3.27709
553	0.59478		553	-0.00203		553	3.28594
554	0.59748		554	-0.00208		554	3.30244
555	0.6001		555	-0.00208		555	3.32888
556	0.60272		556	-0.00211		556	3.33836
557	0.60533		557	-0.00211		557	3.33711
558	0.6078		558	-0.00213		558	3.354
559	0.61023		559	-0.00215		559	3.3766
560	0.6127		560	-0.00223		560	3.38273
561	0.61506		561	-0.00223		561	3.40256
562	0.61741		562	-0.00227		562	3.41026
563	0.61967		563	-0.00228		563	3.418
564	0.62193		564	-0.00231		564	3.44235
565	0.62413		565	-0.00235		565	3.43962
566	0.6262		566	-0.00238		566	3.47171
567	0.62835		567	-0.00239		567	3.48714
568	0.63039		568	-0.00242		568	3.4942
569	0.63235		569	-0.00245		569	3.50132
570	0.63308		570	-0.00262		570	3.624
571	0.63509		571	-0.00265		571	3.61835
572	0.63696		572	-0.00266		572	3.62074
573	0.63874		573	-0.0027		573	3.63988
574	0.64062		574	-0.00271		574	3.58974
575	0.64243		575	-0.00275		575	3.59345
576	0.64422		576	-0.00281		576	3.6286
577	0.64596		577	-0.00281		577	3.59553
578	0.64767		578	-0.00285		578	3.61918
579	0.64931		579	-0.00287		579	3.62027
580	0.65092		580	-0.00295		580	3.63047
581	0.65249		581	-0.003		581	3.62525
582	0.65397		582	-0.00303		582	3.6516
583	0.65549		583	-0.00307		583	3.63239
584	0.65696		584	-0.0031		584	3.64276
585	0.65835		585	-0.00318		585	3.65047
586	0.65978		586	-0.0032		586	3.65375
587	0.6611		587	-0.00323		587	3.69151
588	0.66244		588	-0.00329		588	3.68749
589	0.66368		589	-0.00332		589	3.69373
590	0.66489		590	-0.00338		590	3.72369
591	0.66609		591	-0.0034		591	3.70553
592	0.66727		592	-0.00347		592	3.72629
593	0.66842		593	-0.00351		593	3.72959
594	0.66962		594	-0.00355		594	3.7555
595	0.67071		595	-0.00358		595	3.76092
596	0.67182		596	-0.00363		596	3.75006
597	0.67287		597	-0.0037		597	3.77152
598	0.67392		598	-0.00371		598	3.78153
599	0.67499		599	-0.00377		599	3.77939
600	0.676		600	-0.00381		600	3.80651
601	0.67692		601	-0.00384		601	3.799
602	0.67787		602	-0.0039		602	3.81386
603	0.67878		603	-0.00395		603	3.82906
604	0.67963		604	-0.00397		604	3.80593
605	0.68052		605	-0.00403		605	3.84946
606	0.68134		606	-0.00405		606	3.84083
607	0.68214		607	-0.00412		607	3.85083
608	0.68288		608	-0.00416		608	3.84739
609	0.68361		609	-0.00421		609	3.88246
610	0.68435		610	-0.00429		610	3.86726
611	0.68508		611	-0.00432		611	3.88307
612	0.68574		612	-0.00438		612	3.89925
613	0.68634		613	-0.00443		613	3.96782
614	0.68692		614	-0.00446		614	3.95251
615	0.68764		615	-0.00456		615	3.91899
616	0.68845		616	-0.0046		616	3.92975
617	0.6891		617	-0.00467		617	3.94385
618	0.6896		618	-0.00474		618	3.92636
619	0.69018		619	-0.00476		619	3.94654
620	0.69062		620	-0.00481		620	3.9446
621	0.69104		621	-0.00489		621	4
622	0.69163		622	-0.00494		622	3.97655
623	0.69203		623	-0.005		623	4
624	0.69248		624	-0.00507		624	4
625	0.69274		625	-0.0051		625	4
626	0.69313		626	-0.00517		626	4
627	0.69344		627	-0.00522		627	4
628	0.69379		628	-0.00526		628	4
629	0.69407		629	-0.00538		629	4
630	0.69441		630	-0.0054		630	4
631	0.69436		631	-0.00551		631	4
632	0.69466		632	-0.00555		632	4
633	0.69512		633	-0.00558		633	4
634	0.69569		634	-0.00563		634	4
635	0.69616		635	-0.00569		635	4
636	0.69663		636	-0.00575		636	4
637	0.69713		637	-0.0059		637	4
638	0.69722		638	-0.00591		638	4
639	0.69763		639	-0.00597		639	4
640	0.69807		640	-0.00604		640	4
641	0.69813		641	-0.00616		641	4
642	0.69843		642	-0.00618		642	4
643	0.69863		643	-0.00623		643	4
644	0.69867		644	-0.0063		644	4
645	0.69881		645	-0.00636		645	4
646	0.69886		646	-0.00643		646	4
647	0.69901		647	-0.00647		647	4
648	0.6989		648	-0.00653		648	4
649	0.69895		649	-0.0066		649	4
650	0.69891		650	-0.00666		650	4
651	0.69881		651	-0.00673		651	4
652	0.69884		652	-0.0068		652	4
653	0.69869		653	-0.0069		653	4
654	0.69846		654	-0.00695		654	4
655	0.69845		655	-0.00698		655	4
656	0.69823		656	-0.0071		656	4
657	0.69812		657	-0.00713		657	4
658	0.69795		658	-0.00719		658	4
659	0.69765		659	-0.00727		659	4
660	0.69743		660	-0.00738		660	4
661	0.6971		661	-0.00739		661	4
662	0.69695		662	-0.00748		662	4
663	0.69672		663	-0.0075		663	4
664	0.69637		664	-0.00759		664	4
665	0.69615		665	-0.00773		665	4
666	0.69581		666	-0.00773		666	4
667	0.69558		667	-0.00782		667	4
668	0.69514		668	-0.00789		668	4
669	0.69478		669	-0.00793		669	4
670	0.69439		670	-0.00799		670	4
671	0.69414		671	-0.00812		671	4
672	0.69384		672	-0.00817		672	4
673	0.69337		673	-0.00822		673	4
674	0.69307		674	-0.0083		674	4
675	0.69265		675	-0.00835		675	4
676	0.69222		676	-0.00845		676	4
677	0.69189		677	-0.00851		677	4
678	0.69142		678	-0.0086		678	4
679	0.69091		679	-0.00865		679	4
680	0.69044		680	-0.00866		680	4
681	0.69001		681	-0.0088		681	4
682	0.68952		682	-0.00885		682	4
683	0.689		683	-0.00893		683	4
684	0.68846		684	-0.00902		684	4
685	0.68805		685	-0.00905		685	4
686	0.68755		686	-0.00914		686	4
687	0.68697		687	-0.00925		687	4
688	0.68628		688	-0.0093		688	4
689	0.68579		689	-0.00935		689	4
690	0.68538		690	-0.00943		690	4
691	0.6847		691	-0.00953		691	4
692	0.68409		692	-0.00961		692	4
693	0.68365		693	-0.00967		693	4
694	0.68308		694	-0.00969		694	4
695	0.68268		695	-0.00981		695	4
696	0.68208		696	-0.00992		696	4
697	0.68156		697	-0.00999		697	4
698	0.68085		698	-0.01006		698	4
699	0.68038		699	-0.01016		699	4
700	0.67984		700	-0.01026		700	4
701	0.6792		701	-0.01029		701	4
702	0.67855		702	-0.01041		702	4
703	0.678		703	-0.0105		703	4
704	0.6775		704	-0.01053		704	4
705	0.67688		705	-0.01065		705	4
706	0.67632		706	-0.01065		706	4
707	0.67562		707	-0.01077		707	4
708	0.67494		708	-0.01082		708	4
709	0.67446		709	-0.01091		709	4
710	0.67389		710	-0.01103		710	4
711	0.6731		711	-0.01109		711	4
712	0.67254		712	-0.01118		712	4
713	0.67206		713	-0.01121		713	4
714	0.67146		714	-0.01135		714	4
715	0.67088		715	-0.01143		715	4
716	0.67016		716	-0.01149		716	4
717	0.66951		717	-0.01159		717	4
718	0.66881		718	-0.01166		718	4
719	0.66821		719	-0.01176		719	4
720	0.66745		720	-0.01183		720	4
721	0.66694		721	-0.01192		721	4
722	0.66627		722	-0.01196		722	4
723	0.66565		723	-0.01206		723	4
724	0.66501		724	-0.0121		724	4
725	0.66436		725	-0.01217		725	4
726	0.66372		726	-0.01226		726	4
727	0.66302		727	-0.01234		727	4
728	0.66233		728	-0.01245		728	4
729	0.66174		729	-0.01251		729	4
730	0.66102		730	-0.01256		730	4
731	0.66037		731	-0.01267		731	4
732	0.65964		732	-0.01269		732	4
733	0.65912		733	-0.01283		733	4
734	0.65852		734	-0.0129		734	4
735	0.65782		735	-0.01294		735	4
736	0.65719		736	-0.01305		736	4
737	0.6566		737	-0.01317		737	4
738	0.65592		738	-0.01323		738	4
739	0.65534		739	-0.01331		739	4
740	0.65464		740	-0.01339		740	4
741	0.65387		741	-0.0135		741	4
742	0.65332		742	-0.01355		742	4
743	0.65264		743	-0.01363		743	4
744	0.65212		744	-0.01375		744	4
745	0.65148		745	-0.01384		745	4
746	0.65071		746	-0.01391		746	4
747	0.65005		747	-0.01401		747	4
748	0.64953		748	-0.01411		748	4
749	0.64887		749	-0.01413		749	4
750	0.64826		750	-0.01429		750	4
751	0.64744		751	-0.01434		751	4
752	0.64696		752	-0.0144		752	4
753	0.64627		753	-0.01448		753	4
754	0.64576		754	-0.0146		754	4
755	0.6451		755	-0.01464		755	4
756	0.64428		756	-0.01478		756	4
757	0.6437		757	-0.01486		757	4
758	0.64297		758	-0.01495		758	4
759	0.64249		759	-0.01502		759	4
760	0.64183		760	-0.01506		760	4
761	0.64031		761	-0.01516		761	4
762	0.63972		762	-0.01525		762	4
763	0.63905		763	-0.01533		763	4
764	0.63847		764	-0.01536		764	4
765	0.63758		765	-0.01548		765	4
766	0.63703		766	-0.01557		766	4
767	0.63644		767	-0.01564		767	4
768	0.63583		768	-0.01567		768	4
769	0.63513		769	-0.0158		769	4
770	0.63453		770	-0.01581		770	4
771	0.63388		771	-0.0159		771	4
772	0.6333		772	-0.01599		772	4
773	0.6327		773	-0.01604		773	4
774	0.63195		774	-0.01614		774	4
775	0.63138		775	-0.0162		775	4
776	0.63065		776	-0.01632		776	4
777	0.63008		777	-0.01637		777	4
778	0.6295		778	-0.01643		778	4
779	0.62891		779	-0.01648		779	4
780	0.6281		780	-0.01658		780	4
781	0.62756		781	-0.01668		781	4
782	0.62684		782	-0.01677		782	4
783	0.62629		783	-0.01686		783	4
784	0.62553		784	-0.01698		784	4
785	0.62499		785	-0.01697		785	4
786	0.62435		786	-0.01711		786	4
787	0.62374		787	-0.01718		787	4
788	0.62316		788	-0.01724		788	4
789	0.62248		789	-0.01732		789	4
790	0.62185		790	-0.01739		790	4
791	0.62107		791	-0.01743		791	4
792	0.62066		792	-0.01751		792	4
793	0.61996		793	-0.01756		793	4
794	0.61938		794	-0.01757		794	4
795	0.61891		795	-0.01769		795	4
796	0.61829		796	-0.01775		796	4
797	0.61767		797	-0.01783		797	4
798	0.61713		798	-0.01789		798	4
799	0.61646		799	-0.01791		799	4
800	0.61577		800	-0.01804		800	4
801	0.61529		801	-0.01807		801	4
802	0.61476		802	-0.01821		802	4
803	0.61402		803	-0.01826		803	4
804	0.61338		804	-0.01833		804	4
805	0.61291		805	-0.01838		805	4
806	0.61234		806	-0.01841		806	4
807	0.61192		807	-0.0185		807	4
808	0.61148		808	-0.01858		808	4
809	0.61092		809	-0.01865		809	4
810	0.61043		810	-0.01874		810	4
811	0.60974		811	-0.01879		811	4
812	0.60917		812	-0.01884		812	4
813	0.60878		813	-0.01895		813	4
814	0.60844		814	-0.01898		814	4
815	0.60776		815	-0.01909		815	4
816	0.60739		816	-0.01908		816	4
817	0.60671		817	-0.01918		817	4
818	0.60629		818	-0.01926		818	4
819	0.60566		819	-0.01932		819	4
820	0.60529		820	-0.0194		820	4
821	0.60462		821	-0.01944		821	4
822	0.60407		822	-0.01955		822	4
823	0.60376		823	-0.01953		823	4
824	0.60335		824	-0.01966		824	4
825	0.60274		825	-0.01968		825	4
826	0.60234		826	-0.01974		826	4
827	0.60167		827	-0.01984		827	4
828	0.60124		828	-0.01988		828	4
829	0.60053		829	-0.01998		829	4
830	0.60016		830	-0.02001		830	4
831	0.5996		831	-0.02005		831	4
832	0.59904		832	-0.02025		832	4
833	0.59859		833	-0.02016		833	4
834	0.59824		834	-0.02023		834	4
835	0.59754		835	-0.02027		835	4
836	0.59726		836	-0.02028		836	4
837	0.59655		837	-0.02035		837	4
838	0.59607		838	-0.02043		838	4
839	0.59557		839	-0.02046		839	4
840	0.59518		840	-0.02065		840	4
841	0.59454		841	-0.0206		841	4
842	0.59402		842	-0.02065		842	4
843	0.59361		843	-0.02071		843	4
844	0.59322		844	-0.02077		844	4
845	0.59262		845	-0.02086		845	4
846	0.59222		846	-0.02097		846	4
847	0.59153		847	-0.02096		847	4
848	0.59106		848	-0.021		848	4
849	0.59062		849	-0.02102		849	4
850	0.59016		850	-0.02101		850	4
851	0.58956		851	-0.02118		851	4
852	0.58898		852	-0.02123		852	4
853	0.58853		853	-0.02129		853	4
854	0.58826		854	-0.02132		854	4
855	0.58754		855	-0.02133		855	4

## Sheet: Figure 2
Figure 2b Calibration curves comparing detection limits and dynamic ranges for cTnI on pGold (red), glass (blue), and sGold (yellow) chips
pGold (red) chips					sGold (yellow) chips					glass (blue) chips
Concentration (ng/mL)	Signal-1	Signal-2	Signal-3		Concentration (ng/mL)	Signal-1	Signal-2	Signal-3		Concentration (ng/mL)	Signal-1	Signal-2	Signal-3
1.2	17135.2	18569	16732.4		1.2	70.1021	76.0079	78.7149		1.2	171.844	381.362	977.748
0.3	5536.63	6899.49	5310.2		0.3	71.727	78.4314	74.5649		0.3	76.8892	125.578	155.981
0.08	3507.95	3451.16	3734.23		0.08	70.8449	75.347	76.4391		0.08	76.2282	79.9736	96.0564
0.04	1429.59	1138.56	1221.08		0.04	69.7772	73.8048	77.2155		0.04	77.5501	77.5501	74.0251
0.02	651.618	609.029	512.618		0.02	70.7985	73.8048	76.332		0.02	76.6689	77.3298	73.5845
0.01	388.984	368.186	385.121		0.01	70.311	76.4486	76.7336		0.01	76.8892	77.9907	77.5501
0	191.652	210.818	162.198		0	71.2628	76.0079	76.0375		0	76.4486	76.0079	74.4657
Figure 2c Calibration curves of cTnI quantification by CIA
Concentration (ng/mL)	Signal-1	Signal-2	Signal-3
1.2	546848	550030	515654
0.3	123522	122649	105775
0.08	38641	35488	38397
0.04	18273	17419	16944
0.02	14724	14923	15126
0.01	12201	13074	12623
0	11716	12146	11606
Figure 2e Calibration curves comparing detection limits and dynamic ranges for CK-MB on pGold (red), glass (blue), and sGold (yellow) chips
pGold (red) chips					sGold (yellow) chips					glass (blue) chips
Concentration (ng/mL)	Signal-1	Signal-2	Signal-3		Concentration (ng/mL)	Signal-1	Signal-2	Signal-3		Concentration (ng/mL)	Signal-1	Signal-2	Signal-3
64	6104.54	6950.56	6531.92		64	70.7985	102.886	71.8876		64	195.197	193.435	139.899	176.177
16	2061.55	2146.35	1746.29		16	71.1931	75.1267	75.9839		16	127.341	126.46	94.0736	115.958
4	452.753	406.265	379.339		4	75.6732	76.8892	75.0736		4	82.6173	76.6689	77.7704	79.0189
1	170.291	165.565	212.604		1	71.9591	77.3298	75.0201		1	77.1095	77.3298	76.2282	76.8892
0.25	141.04	142.805	122.227		0.25	69.1736	73.8048	76.2784		0.25	79.3126	77.1095	76.6689	77.697
0	133.155	108.297	120.185		0	71.727	73.8048	73.7082		0	77.9907	74.4657	77.5501	76.6689
Figure 2f Calibration curves of CK-MB quantification by CIA
Concentration (ng/mL)	Signal-1	Signal-2	Signal-3
64	509494	508164	508480
16	123821	115544	117763
4	44862	44856	43538
1	36391	30625	30710
0.25	21658	23589	24009
0	21426	21479	18590

## Sheet: Figure 3
Figure 3a Signal quantification on pGold chips for the detection of MI patients and controls using cTnI
Controls
Number	1	2	3	4	5	6	7	8	9	10	11	12	13	14	15	16	17	18	19	20	21	22	23	24	25	26	27	28	29	30	31	32	33	34	35	36	37	38	39	40	41	42	43	44	45	46	47	48	49
Signal-1	455.562	354.388	369.48	279.486	305.757	329.234	329.234	360.537	308.552	274.455	279.486	245.947	291.783	283.958	636.75	508.187	573.681	727.714	392.965	594.3	409.339	703.457	526.38	537.902	521.528	452.395	514.251	472.408	678.934	581.853	697.97	435.914	470.178	409.264	799.492	511.421	547.589	487.31	432.741	767.766	392.766	433.376	408.742	462.423	503.067	361.963	342.791	373.466	336.656
Signal-2	405.813	252.655	339.296	210.173	267.188	238.681	238.681	316.937	289.547	251.537	263.835	179.989	220.794	236.445	446.331	477.259	568.83	648.878	294.118	431.777	324.439	603.396	489.994	372.953	454.215	272.893	479.685	312.917	601.523	519.67	755.076	348.35	473.985	328.046	818.528	450.508	430.838	385.787	423.223	552.665	320.431	416.878	348.16	444.785	448.62	310.583	325.92	325.92	324.387
Signal-3	325.88	309.67	310.229	218.558	309.67	287.87	287.87	349.916	302.404	275.014	223.03	224.707	283.399	268.306	570.649	568.223	485.749	721.649	372.347	509.4	346.877	800.485	661.007	589.448	533.05	320.8	510.006	376.592	512.056	522.843	837.563	503.807	507.614	454.949	812.183	369.924	440.355	385.787	447.335	666.244	320.431	426.396	256.902	360.429	450.92	355.061	256.135	312.883	220.092
Patients
Number	1	2	3	4	5	6	7	8	9	10	11	12	13	14	15	16	17	18	19	20	21	22	23	24	25	26	27	28	29	30	31	32	33	34	35	36	37	38	39	40	41	42	43	44	45	46	47	48	49
Signal-1	2074.87	3953.05	2423.86	2588.83	2208.12	989.848	1586.29	2239.85	1554.57	2074.87	1503.81	1085.03	1148.48	1897.21	2257.12	2249.82	1168.74	2417.82	6515.7	2235.21	2549.31	2461.65	1869.98	2045.29	1943.02	1789.63	2702.7	2162.16	2226.11	1590.91	1759.91	1608.39	15909.1	961.538	6468.53	2080.42	1585.08	1520.98	2004.66	844.988	1777.39	1305.36	2766.52	3486.14	3571.43	2340.09	6769.72	3406.18	7729.21
Signal-2	2303.3	3984.77	1992.39	2322.34	1897.21	1065.99	1510.15	1884.52	1269.04	1871.83	1338.83	1002.54	831.218	1472.08	2103.73	2293.64	1395.18	2169.47	6267.35	2242.51	2227.9	2512.78	1935.72	2089.12	1628.93	1307.52	2337.47	2037.98	1707.46	1270.4	1585.08	996.503	10780.9	932.401	4889.28	1631.7	1229.6	1311.19	1520.98	984.848	1427.74	920.746	2734.54	3496.8	3230.28	2212.15	6183.37	2654.58	6130.06
Signal-3	1808.38	4086.29	2195.43	2658.63	2201.78	1135.79	1319.8	2119.29	1687.82	2607.87	1446.7	1078.68	920.051	1605.33	2403.21	2417.82	1621.62	2184.08	6917.46	2688.09	2622.35	2695.4	2132.94	2140.25	1964.94	1833.46	2797.66	2695.4	2121.21	1182.98	1946.39	1311.19	13519.8	1083.92	6993.01	1998.83	1486.01	1520.98	1899.77	1206.29	1579.25	1083.92	2180.17	4168.44	3912.58	1950.96	6343.28	2681.24	7462.69
NA=Signal exceeds instrument detection limit
Figure 3c Signal quantification on pGold chips for the detection of MI patients and controls using CK-MB
Controls
Number	1	2	3	4	5	6	7	8	9	10	11	12	13	14	15	16	17	18	19	20	21	22	23	24	25	26	27	28	29	30	31	32	33	34	35	36	37	38	39	40	41	42	43	44	45	46	47	48	49
Signal-1	306.644	351.789	298.978	279.813	340.29	290.886	218.91	303.663	268.313	305.366	316.865	218.484	263.203	177.598	1369.71	1419.31	1106.45	1392.6	950.019	900.42	705.837	923.764	913.462	999.313	913.462	1112.64	896.291	786.401	360.613	361.488	507.659	366.74	335.23	390.81	308.972	371.991	401.313	214.004	397.812	348.796	341.794	372.429	302.102	314.442	241.773	241.773	222.578	190.585	179.616
Signal-2	304.089	347.53	295.571	267.462	322.828	277.257	208.262	289.182	241.482	298.126	290.46	217.632	255.537	172.487	1343	1507.06	1049.22	1343	915.681	896.604	629.531	810.44	868.819	999.313	875.687	1061.13	848.214	934.066	381.619	372.429	490.153	357.987	331.729	355.799	278.775	349.672	405.252	200	390.372	344.858	314.661	259.519	312.614	314.899	235.832	235.832	203.839	183.272	175.503
Signal-3	304.514	368.825	323.254	271.295	324.532	298.126	217.206	293.015	264.055	306.218	285.775	216.78	277.257	170.784	1316.29	1457.46	991.988	1346.81	900.42	850.82	595.193	827.61	944.368	978.709	855.082	989.011	889.423	1256.87	394.748	381.619	547.046	368.928	342.67	343.982	278.775	421.007	392.56	216.63	410.066	336.105	323.414	202.626	313.528	315.356	250	235.375	214.351	181.444	162.249
Patients
Number	1	2	3	4	5	6	7	8	9	10	11	12	13	14	15	16	17	18	19	20	21	22	23	24	25	26	27	28	29	30	31	32	33	34	35	36	37	38	39	40	41	42	43	44	45	46	47	48	49
Signal-1	3080.03	1703.38	2147.58	1751.1	2305.43	1541.85	2048.46	2099.85	1707.05	2217.33	1622.61	1989.72	1691.69	1452.47	1146.61	695.842	4814	1067.83	1054.7	687.09	822.757	695.842	551.422	1382.93	4726.48	752.735	647.702	901.532	915.673	3415.67	1954.86	1528.96	1528.96	1482.11	1264.91	1277.68	1149.91	1107.33	8049.4	1605.62	1222.32	NA	5131.38	8861.41	1051	906.749	1143.74	2746.01	1076.76
Signal-2	2507.34	1787.81	2411.89	1714.39	2202.64	1409.69	3102.06	1919.97	1582.23	2367.84	1552.86	2070.48	1658.32	1409.75	1072.21	700.219	4551.42	1028.45	1037.2	665.208	783.37	743.982	533.917	1282.28	3864.33	665.208	625.821	849.015	890.119	3901.19	1844.12	1571.55	1490.63	1469.34	1281.94	1094.55	1030.66	1005.11	6856.9	1439.52	983.816	1256.39	4729.52	7934.05	1076.76	901.597	1154.04	2483.26	1020.09
Signal-3	2345.81	1817.18	2261.38	1696.04	2096.18	1505.14	2261.38	2077.83	1552.86	2323.79	1809.84	2022.76	1705.04	1470.27	1115.97	652.079	4595.19	980.306	1054.7	643.326	818.381	713.348	507.659	1168.49	4004.38	590.81	660.832	932.166	902.896	4092.84	1835.6	1482.11	1405.45	1452.3	NA	1022.15	988.075	907.155	6132.88	1465.08	971.039	1320.27	4935.6	9325.09	1164.35	984.029	1293.15	2905.72	1143.74
NA=Signal exceeds instrument detection limit
[truncated: 63 more columns]

## Sheet: Figure 4
Figure 4b corresponding calibration curves with the reaction time of 150 min, 60 min, and 30 min for cTnI (0.01-0.08 ng/mL)
150 min					60 min					30 min
Concentration (ng/mL)	Signal-1	Signal-2	Signal-3		Concentration (ng/mL)	Signal-1	Signal-2	Signal-3		Concentration (ng/mL)	Signal-1	Signal-2	Signal-3
0.08	3415.67	3126.06	3811.75		0.08	1565.46	1782.33	1104.1		0.08	1064.74	941.227	800.681
0.02	634.583	532.368	660.136		0.02	493.601	516.453	498.172		0.02	320.698	306.644	255.537
0.01	373.509	325.383	362.862		0.01	316.44	307.07	235.094		0.01	255.963	252.555	192.93
Figure 4d Averaged fluorescence intensity of each row in c)
cTnI					CK-MB
Concentration (ng/mL)	Signal-1	Signal-2	Signal-3		Concentration (ng/mL)	Signal-1	Signal-2	Signal-3
1.2	23424.2	23040.9	27938.7		64	1206.58	1288.85	1320.84
0.6	8773.42	9199.32	10519.6		16	1339.12	1311.7	1279.71
0.3	5323.34	4613.56	5205.05		4	1576.78	1375.69	1521.94

## Sheet: Figure 5
Fig 5. Serum tests for monitoring after PCI using cTnI in a group of 25 MI patients.
#1					#6						#11						#16					#21
	1st test before PCI	2nd test after PCI	3rd test after PCI			1st test before PCI	2nd test after PCI	3rd test after PCI				1st test before PCI	2nd test after PCI	3rd test after PCI				1st test before PCI	2nd test after PCI	3rd test after PCI			1st test before PCI	2nd test after PCI	3rd test after PCI
Signal-1	4627.04	1433.57	862.471		Signal-1	1277.69	453.375	294.693			Signal-1	698.714	209.614	183.343			Signal-1	715.484	214.645	163.779		Signal-1	648.407	242.594	176.635
Signal-2	7342.66	2080.42	1130.54		Signal-2	1215.87	456.981	256.569			Signal-2	525.992	213.527	175.517			Signal-2	592.51	184.461	148.686		Signal-2	529.346	210.732	171.045
Signal-3	5419.58	1917.25	675.991		Signal-3	1298.3	378.671	251.932			Signal-3	570.151	224.707	182.225			Signal-3	698.714	187.255	121.856		Signal-3	653.997	193.404	162.661
#2					#7						#12						#17					#22
	1st test before PCI	2nd test after PCI	3rd test after PCI			1st test before PCI	2nd test after PCI	3rd test after PCI				1st test before PCI	2nd test after PCI	3rd test after PCI				1st test before PCI	2nd test after PCI	3rd test after PCI			1st test before PCI	2nd test after PCI	3rd test after PCI
Signal-1	1829.84	984.848	417.832		Signal-1	1354.97	455.435	251.932			Signal-1	933.482	271.101	177.194			Signal-1	1889.32	164.897	206.26		Signal-1	715.484	220.235	148.686
Signal-2	2645.69	1491.84	483.1		Signal-2	1257.08	414.219	222.05			Signal-2	888.765	262.158	168.809			Signal-2	1827.84	161.543	214.645		Signal-2	548.351	195.081	126.328
Signal-3	3187.65	1410.26	531.469		Signal-3	1468.32	436.373	224.111			Signal-3	810.509	307.434	177.753			Signal-3	2001.12	171.045	171.045		Signal-3	726.663	216.322	129.122
#3					#8						#13						#18					#23
	1st test before PCI	2nd test after PCI	3rd test after PCI			1st test before PCI	2nd test after PCI	3rd test after PCI				1st test before PCI	2nd test after PCI	3rd test after PCI				1st test before PCI	2nd test after PCI	3rd test after PCI			1st test before PCI	2nd test after PCI	3rd test after PCI
Signal-1	903.263	493.59	343.823		Signal-1	5203.5	453.89	282.844			Signal-1	1062.05	230.855	202.348			Signal-1	838.457	201.789	155.953		Signal-1	581.33	216.322	195.64
Signal-2	1089.74	579.837	477.855		Signal-2	4162.8	445.647	256.569			Signal-2	967.021	210.732	204.584			Signal-2	754.612	182.225	152.599		Signal-2	475.685	179.989	187.255
Signal-3	1287.88	757.576	370.047		Signal-3	4997.42	464.709	240.082			Signal-3	939.072	226.942	207.378			Signal-3	849.637	169.368	133.035		Signal-3	497.485	198.435	160.425
#4					#9						#14						#19					#24
	1st test before PCI	2nd test after PCI	3rd test after PCI			1st test before PCI	2nd test after PCI	3rd test after PCI				1st test before PCI	2nd test after PCI	3rd test after PCI				1st test before PCI	2nd test after PCI	3rd test after PCI			1st test before PCI	2nd test after PCI	3rd test after PCI
Signal-1	2331	944.056	120.629		Signal-1	1468.32	445.647	245.234			Signal-1	972.61	215.204	134.712			Signal-1	486.305	195.081	144.215		Signal-1	7284.38	3502.33	3321.68
Signal-2	3508.16	1334.5	166.667		Signal-2	1272.54	323.545	195.775			Signal-2	793.74	182.784	157.071			Signal-2	437.116	197.317	150.922		Signal-2	7051.28	3601.4	2546.62
Signal-3	3170.16	1416.08	158.508		Signal-3	1411.64	308.089	247.295			Signal-3	849.637	182.784	146.451			Signal-3	490.777	217.999	163.22		Signal-3	5437.06	2808.86	3059.44
#5					#10						#15						#20					#25
	1st test before PCI	2nd test after PCI	3rd test after PCI			1st test before PCI	2nd test after PCI	3rd test after PCI				1st test before PCI	2nd test after PCI	3rd test after PCI				1st test before PCI	2nd test after PCI	3rd test after PCI			1st test before PCI	2nd test after PCI	3rd test after PCI
Signal-1	582.751	312.354	152.681		Signal-1	1488.92	391.551	261.04			Signal-1	564.561	259.363	192.286			Signal-1	1732.81	270.542	188.373		Signal-1	6526.81	1328.67	1276.22
Signal-2	769.231	416.084	163.17		Signal-2	963.421	370.428	235.327			Signal-2	489.659	229.737	198.994			Signal-2	1520.4	210.173	166.574		Signal-2	6643.36	1037.3	1113.05
Signal-3	839.161	402.098	171.329		Signal-3	1190.11	452.344	244.271			Signal-3	492.454	275.014	197.317			Signal-3	2045.84	248.742	179.43		Signal-3	6468.53	1089.74	798.368

## Sheet: Supplementary Figure 2
Supplementary Figure 2a Signal quantification for the detection of MI patients and controls using cTnI
Controls			Patients
Number	Signal		Number	Signal
1	17277		1	19899
2	16769		2	24307
3	18429		3	14130
4	17518		4	17681
5	17047		5	15411
6	16951		6	24922
7	17293		7	15929
8	18648		8	15118
9	15351		9	15344
10	16389		10	11985
11	16290		11	9818
12	16287		12	19499
13	16070		13	19193
14	14854		14	130903
15	15391		15	17741
16	17429		16	15855
17	17107		17	38347
18	17553		18	206858
19	16221		19	77709
20	22761		20	29557
21	23676		21	16776
22	24999		22	66255
23	22773		23	16828
24	21188		24	17991
25	22768		25	16969
26	20792		26	73193
27	21540		27	16779
28	15712		28	17084
29	21627		29	99601
30	22481		30	131829
31	17152		31	16368
32	15471		32	15201
33	23611		33	39465
34	24105		34	16542
35	22273		35	24238
36	21575		36	23305
37	22608		37	17087
38	22743		38	18451
39	20340		39	24717
40	21813		40	244573
41	23336		41	15126
42	22583		42	200880
43	21714		43	23621
44	14433		44	36977
45	15169		45	50869
46	17070		46	14410
47	14040		47	58951
48	15179		48	56934
49	16306		49	14754
50	15503		50	17615
51	16055		51	19646
52	16171		52	15941
53	14567		53	15968
54	18573		54	18337
55	14013		55	148259
56	14622		56	15541
57	15048		57	16815
58	15076		58	16340
59	14958		59	19277
60	14576		60	21909
61	15549		61	25026
62	15271		62	22769
63	15428		63	59760
64	16997		64	215435
65	15777		65	19380
66	16921		66	17332
67	15032		67	13996
68	16982		68	14642
69	21085		69	16388
70	22418		70	16728
71	22936		71	25690
72	21793		72	125355
73	22656		73	18022
74	16959		74	22170
75	17122		75	261651
76	17438		76	17380
77	20922		77	17218
78	20814		78	16803
79	16316		79	16000
80	17082		80	67218
81	15197		81	21288
82	15574		82	15553
83	15516		83	51202
84	16312		84	19843
85	14657		85	16082
86	15211		86	15655
87	16423		87	16050
88	15669		88	22517
89	14912		89	21727
90	14416		90	16249
91	15563		91	22158
92	21695		92	15161
93	22911		93	19085
94	16467		94	17570
95	11745		95	50697
96	12444		96	46639
97	15556		97	29237
98	15144		98	20434
99	16927		99	30794
100	16098		100	183214
101	17573		101	18646
102	18121		102	15074
103	17553		103	17614
104	15806		104	28957
105	17069		105	31270
106	17341		106	18296
107	16913		107	19227
108	17331		108	15652
109	16521		109	15771
110	17196		110	17875
111	16811		111	14857
112	16481		112	24875
Supplementary Figure 2b Signal quantification for the detection of MI patients and controls using CK-MB
Controls			Patients
Number	Signal		Number	Signal
1	39757		1	40507
2	40211		2	37357
3	39539		3	39572
4	37947		4	36767
5	41221		5	38499
6	40659		6	40002
7	40073		7	44010
8	39585		8	38595
9	42229		9	39763
10	39615		10	43251
11	42298		11	40060
12	42207		12	36945
13	40027		13	38415
14	39410		14	44294
15	42192		15	43592
16	36555		16	39419
17	38461		17	37831
18	41683		18	36160
19	39572		19	39651
20	37795		20	36347
21	39497		21	38030
22	39740		22	41763
23	38661		23	74569
24	39218		24	41336
25	39463		25	38562
26	37283		26	40891
27	40995		27	201861
28	41646		28	50285
29	42276		29	38635
30	39538		30	47811
31	39550		31	239010
32	37431		32	56844
33	37574		33	85450
34	39248		34	37420
35	38857		35	39485
36	41640		36	45715
37	42942		37	37195
38	38289		38	51240
39	37176		39	40177
40	37091		40	45957
41	41168		41	42110
42	41769		42	38477
43	38000		43	57803
44	38378		44	40378
45	38756		45	38468
46	38726		46	37906
47	38353		47	40045
48	38921		48	43087
49	38754		49	38226
50	39221		50	48498
51	39085		51	40958
52	40932		52	40938
53	37923		53	38765
54	38933		54	38367
55	38807		55	38596
56	39238		56	42292
57	38506		57	39896
58	37428		58	70504
59	39225		59	37774
60	43040		60	48166
61	45413		61	146920
62	40929		62	38629
63	38141		63	57982
64	38608		64	44214
65	39376		65	38989
66	38576		66	63420
67	37756		67	38207
68	42663		68	37895
69	41841		69	42090
70	38179		70	40496
71	38354		71	40634
72	40667		72	40865
73	39857		73	38592
74	38639		74	43402
75	40594		75	43933
76	38389		76	41420
77	42388		77	39289
78	38169		78	39733
79	62616		79	57073
80	38438		80	182007
81	40824		81	43539
82	42924		82	38662
83	41388		83	38567
84	40922		84	40855
85	40828		85	41560
86	37369		86	43691
87	39280		87	45254
88	40216		88	42271
89	37997		89	43703
90	40336		90	37470
91	39406		91	37505
92	39904		92	178311
93	38308		93	80551
94	39879		94	55514
95	38506		95	52383
96	37648		96	43690
97	39830		97	39719
98	39232		98	39253
99	39612		99	38787
100	40908		100	40714
101	39763		101	37274
102	39549		102	38571
103	41411		103	38464
104	40622		104	116830
105	38523		105	43412
106	39053		106	47218
107	40274		107	37983
108	39632		108	60433
109	39882		109	43198
110	40123		110	39261
111	41058		111	39475
112	39458		112	112143

## Sheet: Supplementary Figure 3
Supplementary Fig. 3. Serum tests for diagnosis of MI using the high-sensitivity cTnI assay (consuming 200 μL of serum).
Controls			Patients
Number	Concentration (ng/mL)		Number	Concentration (ng/mL)
1	0.01		1	0.67
2	0.01		2	3.18
3	0		3	24.61
4	0		4	0.19
5	0		5	0.07
6	0		6	0.1
7	0		7	0.45
8	0.01		8	1.06
9	0.01		9	1.14
10	0		10	5.45
11	0		11	0.09
12	0		12	0.14
13	0		13	10.55
14	0		14	0.25
15	0.01		15	0.07
16	0		16	0.23
17	0.01		17	0.04
18	0		18	1.76
19	0		19	20.15
20	0		20	10.52
21	0		21	8.39
22	0.03		22	0.11
23	0		23	4.95
24	0		24	0.07
25	0		25	0.1
26	0		26	3.36
27	0		27	0.06
28	0.01		28	0.05
29	0		29	6.29
30	0		30	0.08
31	0		31	0.45
32	0		32	24.98
33	0		33	0.04
34	0		34	0.17
35	0.01		35	0.04
36	0		36	0.45
37	0		37	0.55
38	0		38	0.05
39	0		39	0.33
40	0		40	0.98
41	0.01		41	20.58
42	0.01		42	3.49
43	0		43	0.37
44	0		44	0.07
45	0		45	0.07
46	0		46	0.07
47	0		47	0.12
48	0		48	0.93
49	0		49	1.11
50	0		50	0.04
51	0		51	0.05
52	0		52	0.08
53	0.01		53	0.28
54	0.01		54	0.46
55	0		55	0.05
56	0		56	0.68
57	0		57	4.28
58	0		58	7.51
59	0		59	0.07
60	0		60	0.12
61	0		61	0.17
62	0.03		62	0.85
63	0		63	0.04
64	0		64	0.05
65	0		65	0.07
66	0		66	0.04
67	0		67	0.05
68	0.02		68	0.16
69	0.02		69	2.24
70	0		70	0.12
71	0		71	16.87
72	0		72	0.63
73	0.01		73	2.11
74	0		74	0.05
75	0		75	2.87
76	0		76	0.06
77	0.01		77	0.08
78	0		78	0.33
79	0.01		79	0.04
80	0		80	0.06
81	0		81	0.07
82	0		82	0.29
83	0		83	10.46
84	0		84	0.04
85	0		85	0.05
86	0		86	0.06
87	0		87	0.06
88	0.03		88	0.22
89	0.03		89	0.33
90	0		90	0.05
91	0		91	0.05
92	0		92	0.18
93	0.01		93	1.82
94	0		94	0.08
95	0		95	0.08
96	0		96	0.05
97	0		97	0.21
98	0.01		98	0.44
99	0		99	0.6
100	0		100	1.09
101	0.01		101	1.53
102	0		102	1.03
103	0		103	2.48
104	0		104	2.92
105	0		105	1.17
106	0		106	0.46
107	0		107	0.05
108	0		108	0.07
109	0		109	0.38
110	0		110	0.08
111	0.01		111	0.05
112	0.01		112	0.63

## Sheet: Supplementary Figure 4
Supplementary Fig. 4. Serum tests for diagnosis of MI using the Abbott Architect kit on i2000SR platform.
Controls			Patients
Number	Concentration (ng/mL)		Number	Concentration (ng/mL)
1	0.0071		1	0.6321
2	0.006		2	3.3135
3	0.0026		3	22.2217
4	0.0016		4	0.2495
5	0.0029		5	0.0883
6	0.0014		6	0.0811
7	0.0021		7	0.4409
8	0.0022		8	1.2702
9	0.0017		9	1.4783
10	0.0018		10	6.7214
11	0.0102		11	0.094
12	0.0026		12	0.2656
13	0.0024		13	31.4643
14	0.006		14	0.2706
15	0.0058		15	0.0323
16	0.0042		16	0.3022
17	0.0012		17	0.0321
18	0.001		18	2.5
19	0.0038		19	20.3442
20	0.002		20	12.9705
21	0.0016		21	16.017
22	0.0741		22	0.0928
23	0.0117		23	6.0189
24	0.005		24	0.2433
25	0.0044		25	0.1236
26	0.0031		26	3.3184
27	0.0079		27	0.0647
28	0.005		28	0.0525
29	0.0034		29	6.7057
30	0.0224		30	0.0942
31	0.0025		31	0.472
32	0.0044		32	25.9443
33	0.0094		33	0.0365
34	0.0022		34	0.1569
35	0.0108		35	0.0314
36	0.0025		36	0.5973
37	0.0019		37	0.4738
38	0.0033		38	0.0674
39	0.002		39	0.3993
40	0.002		40	1.7538
41	0.0051		41	28.8734
42	0.002		42	5.4141
43	0.0013		43	0.3675
44	0.0072		44	0.0549
45	0.002		45	0.08
46	0.0022		46	0.0513
47	0.0035		47	0.1118
48	0.0021		48	0.913
49	0.0035		49	0.6197
50	0.0015		50	0.1287
51	0.0028		51	0.0297
52	0.0025		52	0.1831
53	0.0041		53	0.1933
54	0.0029		54	0.7692
55	0.0046		55	0.3686
56	0.0038		56	0.706
57	0.0045		57	5.4356
58	0.001		58	11.7475
59	0.0018		59	0.0569
60	0.0051		60	0.1095
61	0.0043		61	0.2538
62	0.0592		62	1.1741
63	0.0036		63	0.0397
64	0.0028		64	0.0381
65	0.004		65	0.2137
66	0.0019		66	0.0313
67	0.0018		67	0.1268
68	0.0305		68	0.2937
69	0.0323		69	2.0221
70	0.0052		70	0.1203
71	0.0058		71	29.7177
72	0.0054		72	0.6383
73	0.002		73	0.3622
74	0.0031		74	0.1466
75	0.0002		75	5.1377
76	0.0043		76	0.1773
77	0.0022		77	0.1338
78	0.0119		78	0.5838
79	0.0022		79	0.0351
80	0.0019		80	0.0475
81	0.0032		81	0.2091
82	0.0009		82	0.3275
83	0.0025		83	13.1886
84	0.0021		84	0.425
85	0.002		85	0.0604
86	0.0022		86	0.0588
87	0.0017		87	0.5803
88	0.0351		88	0.3973
89	0.0475		89	0.0309
90	0.002		90	0.0395
91	0.0053		91	0.3103
92	0.0117		92	1.8114
93	0.0024		93	0.0775
94	0.001		94	0.0855
95	0.0107		95	2.2364
96	0.0024		96	0.1599
97	0.0016		97	0.5577
98	0.0019		98	0.8654
99	0.0032		99	0.0323
100	0.004		100	4.6288
101	0.0035		101	1.2025
102	0.004		102	0.0473
103	0.0058		103	3.8189
104	0.0002		104	1.247
105	0.0107		105	0.4764
106	0.002		106	0.0364
107	0.0023		107	0.3215
108	0.0043		108	0.0807
109	0.0011		109	0.0448
110	0.0011		110	0.0309
111	0.0009		111	0.6186
112	0.0006		112	0.2668

## Sheet: Supplementary Figure 5b
Supplementary Fig. 5b Averaged fluorescence intensity of each row in a).
cTnI					CK-MB
Concentration (ng/mL)	Signal-1	Signal-2	Signal-3		Concentration (ng/mL)	Signal-1	Signal-2	Signal-3
1.2	388.013	394.322	393.533		64	7452.68	5875.39	7018.93
0.6	291.404	251.577	262.224		16	1632.49	1526.03	1707.41
0.3	170.741	165.615	171.53		4	289.038	251.183	246.845

## Sheet: Supplementary Figure 6
Supplementary Fig. 6. Serum tests for monitoring using cTnI in a group of 10 patients with acute chest pain.
0 h/1 h					0 h/3 h
Number	Signal-1	Signal-2	Signal-3		Number	Signal-1	Signal-2	Signal-3
1	11437.4	6955.18	7315.82		1	17928.9	9170.53	13240.6
2	16692.4	15816.6	17001.5		2	27305.5	26790.3	20195.8
3	7418.86	4224.63	6233.9		3	43333.3	46172.8	53333.3
4	17516.7	17104.6	19371.5		4	45277.8	45555.6	46666.7
5	11385.9	10922.2	12828.4		5	23029.4	19783.6	18031.9
6	3945	2982.46	3162.64		6	2626.84	2550.97	2811.76
7	3233.76	1958.27	2185.87		7	3470.84	2342.34	2223.8
8	3722.14	2996.68	3352.3		8	4618.3	3276.43	3470.84
9	2811.76	2849.69	3499.29		9	3015.65	2764.34	2674.25
10	3409.2	2427.69	2342.34		10	3323.85	2370.79	2569.94
